# Supplementary material for: The neuropeptide FLP-11 induces and self-inhibits sleep through the receptor DMSR-1 in Caenorhabditis elegans
Source: Curr Biol. Author manuscript; Available in PMC 2025 Jun 24. (PMC7617803; doi:10.1016/j.cub.2025.03.039)
Supplement: Data S2. [file EMS206526-supplement-Data_S2_.xlsx]

## Sheet: Sheet1
Strain	N	Average sleep fraction	p values against N2	significancy
N2	168	0.24911
dmsr-1[FRT exons 2-3 FRT]	423	0.24116	0.60135	n.s
unc-17p::FLP	47	0.32404	0.01893	*
mec-5p::FLP	44	0.36977	8.26511e-05	****
tph-1p::FLP	45	0.24733	0.72831	n.s
myo-3p::FLP	62	0.27565	0.11631	n.s
unc-47p::FLP	48	0.27729	0.08936	n.s
dat-1p::FLP	23	0.25739	0.84529	n.s
eat-4p::FLP	47	0.44894	1.09884e-09	****
flp-11p::FLP	61	0.45869	2.08659e-09	****
srx-9p::FLP	46	0.30674	0.04092	*
unc-4p::FLP	30	0.11567	1.23009e-05	****
RMEs::FLP	97	0.16258	2.25645e-05	****
