# Supplementary material for: The neuropeptide FLP-11 induces and self-inhibits sleep through the receptor DMSR-1 in Caenorhabditis elegans
Source: Curr Biol. Author manuscript; Available in PMC 2025 Jun 24. (PMC7617803; doi:10.1016/j.cub.2025.03.039)
Supplement: Data S4. [file EMS206526-supplement-Data_S4_.xlsx]

## Sheet: Sheet1
Fig. 1A-B			sleep fraction			bout frequency			bout length
Replicate	Strain	N	mean	Standard deviation	Standard error	mean (bout/h)	Standard deviation (bout/h)	Standard error	mean (min)	Standard deviation (min)	Standard error
R1	N2	10	0.103	0.0736433	0.0232881	0.46619	0.78	0.246658	5.24006	8.21883	2.59902
	dmsr-1(qn45)	19	0.07	0.0790218	0.0181288	0.547368	0.436359	0.100108	7.33333	2.91492	0.668727
R2	N2	21	0.112273	0.0925319	0.0201921	0.504106	0.827273	0.180526	4.09791	8.97897	1.95937
	dmsr-1(qn45)	35	0.05	0.0374166	0.00632456	0.525714	0.376003	0.0635561	5.70986	3.29292	0.556604
R3	N2	19	0.177895	0.114046	0.0261639	0.450081	1.04211	0.239075	7.92377	11.5862	2.65806
	dmsr-1(qn45)	23	0.0634783	0.0539873	0.0112571	0.573913	0.378054	0.0788297	6.19457	2.85691	0.595707
Fig. 1C-D			sleep fraction			bout frequency			bout length
Replicate	Strain	N	mean	Standard deviation	Standard error	mean (bout/h)	Standard deviation (bout/h)	Standard error	mean (min)	Standard deviation (min)	Standard error
R1	N2	29	0.398276	0.167568	0.0311166	1.65517	0.726826	0.134968	15.369	5.73343	1.06467
	dmsr-1(sy1522)	35	0.194571	0.11312	0.0191208	1.2	0.520181	0.0879266	9.61714	3.23105	0.546147
R2	N2	44	0.2625	0.128861	0.0194266	1.55909	0.682784	0.102934	10.6523	5.0815	0.766065
	dmsr-1(sy1522)	25	0.1684	0.110404	0.0220808	1.144	0.636448	0.12729	8.352	3.05043	0.610085
R3	N2	28	0.327857	0.17941	0.0339052	1.6	0.823722	0.155669	13.2357	6.95074	1.31357
	dmsr-1(sy1522)	35	0.167714	0.113399	0.0191679	1.18857	0.737153	0.124602	9.10571	3.68287	0.622518
Fig. 1E-G			Peak Frequency			Bout alignment						Peak alignemnt
Replicate	Strain	N	peak intensity (A.U.)	Standard deviation (A.U.)	Standard error	Baseline (A.U.)	Standard deviation (A.U.)	Standard error	Transient (A.U.)	Standard deviation (A.U.)	Standard error	Peak transient (A.U.)	Standard deviation (A.U.)	Standard error	sleep fraction	Standard deviation	Standard error
R1	WT	24	1.2	0.34641	0.0707107	0.848025	0.0345406	0.00705058	0.901968	0.0506567	0.0103403	0.945458	0.0521542	0.0106459	0.606272	0.273041	0.0557342
	dmsr-1(qn45)	15	1.33333	0.411377	0.106217	0.861956	0.0379924	0.00980959	0.951903	0.0500468	0.012922	0.993145	0.0510109	0.013171	0.537559	0.21566	0.0556832
R2	WT	25	1.384	0.378242	0.0756483	0.834346	0.0220462	0.00440924	0.906977	0.0568306	0.0113661	0.934785	0.0378145	0.00756291	0.638268	0.27498	0.054996
	dmsr-1(qn45)	26	1.23077	0.603171	0.118292	0.878786	0.0343835	0.00674315	0.959914	0.0673597	0.0132103	0.995744	0.0675159	0.013241	0.58925	0.286802	0.0562464
R3	WT	27	1.19259	0.369954	0.0711977	0.846214	0.0313841	0.00603987	0.91585	0.0473423	0.00911103	0.954902	0.0438389	0.0084368	0.697427	0.283703	0.0545987
	dmsr-1(qn45)	22	1.15238	0.384212	0.0819143	0.866267	0.0499144	0.0106418	0.965162	0.0479874	0.0102309	0.982276	0.0658435	0.0140379	0.519471	0.265832	0.0566757
Fig. 2A-B			sleep fraction			bout frequency			bout length
	Strain	N	mean	Standard deviation	Standard error	mean (bout/h)	Standard deviation (bout/h)	Standard error	mean (min)	Standard deviation (min)	Standard error
R1	N2	23	0.155217	0.0883109	0.0184141	1.33043	2.19974	0.458677	6.83913	0.595769	0.124226
	dmsr-1(qn45)	24	0.05125	0.0361534	0.00737977	0.583333	0.363158	0.0741294	5.30417	1.63454	0.333649
	flp-11(tm2706)	26	0.0423077	0.0297063	0.00582588	0.553846	0.446525	0.0875708	4.63846	2.1117	0.414138
	flp-11(tm2706);dmsr-1(qn45)	25	0.0384	0.0209523	0.00419047	0.52	0.270801	0.0541603	4.72	1.75333	0.350666
R2	N2	23	0.154783	0.0859635	0.0179246	1.35652	0.640899	0.133637	6.78696	2.16885	0.452237
	dmsr-1(qn45)	21	0.0519048	0.0283935	0.00619597	0.580952	0.580952	0.126774	5.78095	2.6487	0.577994
	flp-11(tm2706)	24	0.0266667	0.0178561	0.00364486	0.433333	0.274522	0.0560366	3.9375	2.1266	0.434091
	flp-11(tm2706);dmsr-1(qn45)	25	0.0272	0.0196893	0.00393785	0.344	0.195959	0.0391918	4.5	2.20265	0.44053
R3	N2	25	0.1236	0.085872	0.0171744	1.224	0.539506	0.107901	5.772	1.83406	0.366811
	dmsr-1(qn45)	23	0.0369565	0.0247597	0.00516276	0.53913	0.327163	0.0682182	4.33913	1.51889	0.316711
	flp-11(tm2706)	25	0.0344	0.0255082	0.00510163	0.464	0.335261	0.0670522	4.364	2.09402	0.418803
	flp-11(tm2706);dmsr-1(qn45)	23	0.0243478	0.0144052	0.00300369	0.391304	0.221386	0.0461622	3.74348	1.55675	0.324605
Fig. 2C-D			sleep fraction			bout frequency			bout length
Replicate	Strain	N	mean	Standard deviation	Standard error	mean (bout/h)	Standard deviation (bout/h)	Standard error	mean (min)	Standard deviation (min)	Standard error
R1	N2	19	0.0747368	0.0482319	0.0110652	0.831579	0.443537	0.101754	5.38947	2.09255	0.480064
	dmsr-1(qn45)	24	0.0425	0.028628	0.00584368	0.483333	0.317143	0.0647366	5.60833	2.77801	0.567058
	hsp-16.2p::flp-11	24	0.273043	0.162577	0.0331859	0.973913	0.60394	0.123279	18.987	12.7469	2.60195
	dmsr-1(qn45); hsp-16.2p::flp-11	24	0.0320833	0.0258725	0.00528119	0.283333	0.143456	0.0292829	6.475	4.22675	0.862782
R2	N2	25	0.1104	0.0505371	0.0101074	0.824	0.362031	0.0724063	8.412	2.33868	0.467736
	dmsr-1(qn45)	26	0.0453846	0.0325245	0.00637859	0.492308	0.284145	0.0557254	5.73846	2.38262	0.46727
	hsp-16.2p::flp-11	26	0.268077	0.121623	0.0238522	1.25385	0.421645	0.0826914	13.7154	5.95414	1.1677
	flp-11(tm2706);dmsr-1(qn45)	23	0.0552174	0.047946	0.00999742	0.53913	0.373849	0.0779528	6.50435	3.90786	0.814844
R3	N2	17	0.0935294	0.0460897	0.0111784	0.894118	0.424957	0.103067	6.36471	1.82138	0.44175
	dmsr-1(qn45)	26	0.0365385	0.02481	0.00486565	0.476923	0.253468	0.0497092	4.56538	2.0525	0.402528
	hsp-16.2p::flp-11	19	0.16	0.0844591	0.0193762	0.915789	0.37307	0.0855881	10.9842	5.97479	1.37071
	flp-11(tm2706);dmsr-1(qn45)	22	0.045	0.032914	0.00701729	0.490909	0.342135	0.0729434	5.73636	1.71729	0.366128
Fig. 2E			Before adding ATR						After adding ATR
Replicate	Strain	N	GCaMP intensity (A.U.)	Standard deviation (A.U.)	Standard error	mean Speed (µm/s)	Standard deviation (µm/s)	Standard error	GCaMP intensity (A.U.)	Standard deviation (A.U.)	Standard error	mean Speed (µm/s)	Standard deviation (µm/s)	Standard error
R1	WT	27	0.962618	0.0571791	0.0110041	1.31654	0.952478	0.183304	1.05932	0.0378755	0.00728914	0.515346	0.464665	0.0894249
	dmsr-1(qn45)	31	0.936618	0.0426509	0.00766033	2.03141	0.915194	0.164374	1.06218	0.0647413	0.0116279	1.33903	0.888296	0.159543
R2	WT	25	0.927533	0.0279459	0.00558919	2.67662	0.772308	0.154462	1.06731	0.0266015	0.00532031	1.06033	0.831179	0.166236
	dmsr-1(qn45)	28	0.948665	0.0671553	0.0126912	2.22687	1.21676	0.229946	1.02773	0.0563166	0.0106428	2.17755	0.979967	0.185196
R3	WT	11	0.95832	0.0510224	0.0153838	1.22447	1.27391	0.384099	1.03474	0.0522839	0.0157642	1.29982	1.16474	0.351183
	dmsr-1(qn45)	29	0.991864	0.0687504	0.0127666	1.28146	0.90343	0.167763	1.05066	0.0693981	0.0128869	1.71153	0.91689	0.170262
Fig. 2 F, S2E
Replicate	Strain	Medial survival (day)	Medial Recovery (day)
R1	N2	24	19
	dmsr-1(qn45)	20	15
	flp-11(tm2706)	19	16
	flp-11(tm2706);dmsr-1(qn45)	17	16
R2	N2	21	18
	dmsr-1(qn45)	17	16
	flp-11(tm2706)	19	17
	flp-11(tm2706);dmsr-1(qn45)	19	16
R3	N2
	dmsr-1(qn45)	18	16
	flp-11(tm2706)	19	16
	flp-11(tm2706);dmsr-1(qn45)	19	16
Fig 2G
Replicate	Strain	N	mKate2 intensity (A.U.)	Standard deviation (A.U.)	Standard error
R1	WT	34	4.22566	1.3097	0.224612
	dmsr-1(qn45)	39	2.24179	0.858221	0.137425
R2	WT	37	4.21148	1.08053	0.177638
	dmsr-1(qn45)	34	2.7779	0.983634	0.168692
R3	WT	33	1.82322	2.11699	0.368521
	dmsr-1(qn45)	40	2.45932	1.12652	0.178119
Fig 2H
Replicate	Condition	N	% activation	Standard deviation (A.U.)	Standard error
R1	M2 + Kir3.1/3.2	9	35.9841	36.0354	12.0118
	M2 + Kir3.1/3.2 + PTX	8	-0.126791	1.71167	0.605167
	DMSR-1-1 + Kir3.1/3.2	11	75.0581	78.3818	23.633
	DMSR-1-1 + Kir3.1/3.2 + PTX	11	4.81933	11.8849	3.58342
R1	M2 + Kir3.1/3.2	9	47.3963	22.5785	7.52617
	M2 + Kir3.1/3.2 + PTX	11	3.8969	6.93906	2.0922
	DMSR-1-1 + Kir3.1/3.2	12	47.2026	33.1774	9.57748
	DMSR-1-1 + Kir3.1/3.2 + PTX	12	2.54514	1.78466	0.515188
			sleep fraction			bout frequency			bout length
Fig. 3A-B	Strain	N	mean	Standard deviation	Standard error	mean (bout/h)	Standard deviation (bout/h)	Standard error	mean (min)	Standard deviation (min)	Standard error
R1	N2	19	0.161579	0.0857168	0.0196648	1.33684	0.581388	0.133379	7.08947	2.90036	0.665389
	dmsr-1(qn45)	27	0.0792593	0.0466514	0.00897807	0.82963	0.375002	0.0721692	5.72963	1.58207	0.304469
	dmsr-1(sy1522)	20	0.0775	0.0622284	0.0139147	0.71	0.417889	0.0934429	6.525	2.44989	0.547813
	dmsr-1[FRT]	23	0.0708696	0.0336983	0.00702657	0.756522	0.33005	0.0688201	5.84348	2.04246	0.425883
R2	N2	15	0.144	0.0559081	0.0144354	1.34667	0.486778	0.125685	6.47333	1.58631	0.409584
	dmsr-1(qn45)	23	0.0834783	0.058279	0.012152	0.93913	0.586003	0.12219	5.55217	1.99246	0.415456
	dmsr-1(sy1522)	22	0.0613636	0.0278252	0.00593236	0.736364	0.361933	0.0771644	5.38182	1.84381	0.393103
	dmsr-1[FRT]	20	0.06	0.0255467	0.00571241	0.68	0.262779	0.0587591	5.53	1.6464	0.368146
R3	N2	14	0.0935714	0.0686807	0.0183557	1.05714	0.653646	0.174694	5.2	1.92274	0.513873
	dmsr-1(qn45)	13	0.0215385	0.0121423	0.0121423	0.369231	0.213638	0.0592524	3.73077	1.07656	0.298583
	dmsr-1(sy1522)	22	0.0436364	0.0255502	0.00544733	0.618182	0.343146	0.0731589	4.42273	1.40642	0.299851
	dmsr-1[FRT]	19	0.0331579	0.0205623	0.00471731	0.473684	0.321182	0.0736842	4.37895	1.1933	0.273763
Fig. 3C			sleep fraction, cholinergic KD				sleep fraction, muscles KD				sleep fraction, dopaminergic KD					sleep fraction, mecanosensory KD					sleep fraction, seratoninergic KD					sleep fraction, glutamatergic KD					sleep fraction, GABAergic KD
Replicate	Strain	N	mean	Standard deviation	Standard error	Strain	N	mean	Standard deviation	Standard error	Strain	N	mean	Standard deviation	Standard error	Strain	N	mean	Standard deviation	Standard error	Strain		mean	Standard deviation	Standard error	Strain		mean	Standard deviation	Standard error	Strain		mean	Standard deviation	Standard error
R1	N2	8	0.465	0.115635	0.0408831	N2				#DIV/0!	N2		0.1975	0.105	#DIV/0!	N2				#DIV/0!	N2	3	0.136667	0.0568624	0.0328295	N2	7	0.38	0.189385	0.0715808	N2	11	0.402727	0.201499	0.0607542
	dmsr-1[FRT exons 2-3 FRT]	9	0.155556	0.0832333	0.0277444	dmsr-1[FRT exons 2-3 FRT]	9	0.31	0.218575	0.0728583	dmsr-1[FRT exons 2-3 FRT]		0.231818	0.189041	#DIV/0!	dmsr-1[FRT exons 2-3 FRT]	26	0.29	0.182287	0.0357494	dmsr-1[FRT exons 2-3 FRT]	15	0.182667	0.101803	0.0262854	dmsr-1[FRT exons 2-3 FRT]	10	0.361	0.191105	0.0604327	dmsr-1[FRT exons 2-3 FRT]	16	0.3225	0.185084	0.0462711
	unc-17p::FLP	23	0.313913	0.199243	0.041545	myo-3p::FLP	12	0.395	0.188704	0.0544741	dat-1p::FLP		0.257391	0.177642	#DIV/0!	mec-7p::FLP	8	0.382692	0.180279	0.0637382	tph-1p::FLP	23	0.241739	0.154468	0.0322089	eat-4p::FLP	26	0.508846	0.115146	0.022582	unc-47p::FLP	9	0.268889	0.0986717	0.0328906
	Cholinergic KD	12	0.07	0.0790218	0.0228116	Muscles KD	22	0.374091	0.158675	0.0338296	dopaminergic KD		0.248421	0.15196	#DIV/0!	mecanosensory KD	30	0.290667	0.176243	0.0321774	seratoninergic KD	20	0.229	0.138636	0.031	glutamatergic KD	27	0.38037	0.13475	0.0259326	GABAergic KD	16	0.700625	0.105607	0.0264018
R2	N2	8	0.34125	0.126879	0.0448584	N2				#DIV/0!	N2				#DIV/0!	N2	10	0.299	0.181442	0.0573769	N2	9	0.175556	0.116952	0.038984	N2	7	0.211429	0.185601	0.0701505	N2				#DIV/0!
	dmsr-1[FRT exons 2-3 FRT]	14	0.324286	0.198909	0.0531607	dmsr-1[FRT exons 2-3 FRT]	25	0.286	0.121128	0.0242256	dmsr-1[FRT exons 2-3 FRT]				#DIV/0!	dmsr-1[FRT exons 2-3 FRT]	20	0.228	0.1625	0.0363361	dmsr-1[FRT exons 2-3 FRT]	9	0.202222	0.0967959	0.0322653	dmsr-1[FRT exons 2-3 FRT]	16	0.2875	0.185706	0.0464265	dmsr-1[FRT exons 2-3 FRT]	19	0.391538	0.144905	0.0332435
	unc-17p::FLP	24	0.33375	0.206773	0.0422073	myo-3p::FLP	24	0.280417	0.119145	0.0243203	dat-1p::FLP				#DIV/0!	mec-7p::FLP	20	0.351111	0.177495	0.0396892	tph-1p::FLP	22	0.253182	0.128596	0.0274168	eat-4p::FLP	21	0.374762	0.211793	0.046217	unc-47p::FLP	22	0.338182	0.137537	0.0293229
	Cholinergic KD	29	0.0416667	0.0361395	0.00671093	Muscles KD	24	0.229167	0.109845	0.0224221	dopaminergic KD				#DIV/0!	mecanosensory KD	18	0.257	0.13959	0.0329016	seratoninergic KD	21	0.248095	0.122826	0.0268028	glutamatergic KD	30	0.354	0.170892	0.0312005	GABAergic KD	26	0.404762	0.202154	0.0396456
R3	N2				#DIV/0!	N2				#DIV/0!	N2				#DIV/0!	N2				#DIV/0!	N2				#DIV/0!	N2				#DIV/0!	N2	14	0.211429	0.11394	0.0304519
	dmsr-1[FRT exons 2-3 FRT]				#DIV/0!	dmsr-1[FRT exons 2-3 FRT]	21	0.229524	0.131205	0.0286313	dmsr-1[FRT exons 2-3 FRT]				#DIV/0!	dmsr-1[FRT exons 2-3 FRT]				#DIV/0!	dmsr-1[FRT exons 2-3 FRT]	12	0.515	0.165886	0.0478872	dmsr-1[FRT exons 2-3 FRT]				#DIV/0!	dmsr-1[FRT exons 2-3 FRT]	20	0.2265	0.148369	0.0331764
	unc-17p::FLP				#DIV/0!	myo-3p::FLP	26	0.216154	0.105909	0.0207704	dat-1p::FLP				#DIV/0!	mec-7p::FLP				#DIV/0!	tph-1p::FLP	6	0.58	0.29489	0.120388	eat-4p::FLP				#DIV/0!	unc-47p::FLP	17	0.262353	0.131602	0.0319182
	Cholinergic KD				#DIV/0!	Muscles KD	20	0.2665	0.118955	0.0265991	dopaminergic KD				#DIV/0!	mecanosensory KD				#DIV/0!	seratoninergic KD	27	0.431481	0.195462	0.0376167	glutamatergic KD				#DIV/0!	GABAergic KD	3	0.66	0.0793725	0.0458258
Fig. 3D			bout frequency			bout length
Replicate	Strain	N	mean (bout/h)	Standard deviation (bout/h)	Standard error	mean (min)	Standard deviation (min)	Standard error
R1	N2	8	1.95	0.410575	0.14516	14.4625	3.32563	1.17579
	dmsr-1[FRT exons 2-3 FRT]	9	2.97284	0.566667	0.188889	7.34444	1.31111	0.437037
	unc-17p::FLP	23	1.73913	0.701776	0.14633	14.9565	27.6928	5.77434
	Cholinergic KD	12	0.6	0.417786	0.120605	4.09167	1.14769	0.33131
R2	N2	8	1.85	0.798212	0.282211	13.3375	8.73056	3.08672
	dmsr-1[FRT exons 2-3 FRT]	14	1.44286	0.724	0.193497	14.4429	10.5567	2.8214
	unc-17p::FLP	24	1.45	0.774035	0.157999	18.9417	25.6999	5.24596
	Cholinergic KD	29	0.648276	0.344985	0.0640621	5.31724	2.73379	0.507652
Fig. 3E			bout frequency			bout length
Replicate	Strain	N	mean (bout/h)	Standard deviation (bout/h)	Standard error	mean (min)	Standard deviation (min)	Standard error
R1	N2	11	1.92727	0.835573	0.251935	17.5909	21.984	6.62842
	dmsr-1[FRT exons 2-3 FRT]	16	1.7375	0.754431	0.188608	10.8063	7.00833	1.75208
	unc-47p::FLP	9	1.95556	0.507718	0.169239	8.38889	2.64785	0.882617
	GABAergic KD	16	1.85	0.694742	0.173686	26.0125	10.5155	2.62888
R2	N2				#DIV/0!			#DIV/0!
	dmsr-1[FRT exons 2-3 FRT]	19	1.43158	0.75796	0.173888	7.19474	2.13554	0.489926
	unc-47p::FLP	22	1.86364	0.563615	0.120163	9.40455	3.43032	0.731347
	GABAergic KD	26	1.70769	0.709323	0.13911	22.7654	15.1006	2.96148
R3	N2	14	1.45714	0.786144	0.210106	9.13571	3.13359	0.837488
	dmsr-1[FRT exons 2-3 FRT]	20	1.57	0.734919	0.164333	8.18	3.45034	0.771519
	unc-47p::FLP	17	1.71765	0.600245	0.145581	10.3529	7.60839	1.84531
	GABAergic KD	3	1.4	0.916515	0.52915	39.1333	28.7837	16.6183
Fig.3F-G			peak intensity			sleep fraction			peak frequency
Replicate	Strain	N	peak intensity (A.U.)	Standard deviation (A.U.)	Standard error	sleep fraction	Standard deviation	Standard error	peak frequency (peak/h)	Standard deviation (peak/h)	Standard error
R1	dmsr-1[FRT exons 2-3 FRT]	5	0.817933	0.0473819	0.0211898	0.9	0.143253	0.0640649	1.08	0.460435	0.205913
	unc-17p::FLP	3	0.795714	0.0299523	0.017293	0.90873	0.158084	0.0912698	0.933333	0.23094	0.133333
	Cholinergic KD	8	0.75149	0.0333473	0.0117901	0.552083	0.2986	0.105571	0.65	0.29761	0.105221
R2	dmsr-1[FRT exons 2-3 FRT]	4	0.728331	0.0493051	0.0246525	0.627041	0.213847	0.106923	1.25	0.191485	0.0957427
	unc-17p::FLP	14	0.755581	0.0256307	0.00685009	0.685771	0.266015	0.0710955	0.942857	0.182775	0.0488486
	Cholinergic KD	12	0.741172	0.0333499	0.00962729	0.430093	0.313503	0.0905005	0.983333	0.324271	0.0936089
R3	dmsr-1[FRT exons 2-3 FRT]	7	0.739788	0.0267158	0.0100976	0.889334	0.11661	0.0440743	1.08571	0.429839	0.162464
	unc-17p::FLP	8	0.730584	0.0389732	0.0137791	0.831122	0.155708	0.0550513	0.975	0.345378	0.122109
	Cholinergic KD	3	0.749774	0.0467348	0.0269823	0.452381	0.31135	0.179758	0.85	0.64291	0.371184
Fig.3H-I			peak intensity			sleep fraction			peak frequency
Replicate	Strain	N	peak intensity (A.U.)	Standard deviation (A.U.)	Standard error	sleep fraction	Standard deviation	Standard error	peak frequency (peak/h)	Standard deviation (peak/h)	Standard error
R1	WT+H2O	67	0.99741	0.05712	0.00697832	0.255807	0.180066	0.0219986	1.44776	0.395566	0.048326
	WT+alidcarb	61	0.990166	0.0401912	0.00514596	0.1629	0.130855	0.0167543	1.52459	0.359933	0.0460847
R2	WT+H2O	70	1.01413	0.0402599	0.00481198	0.338293	0.157569	0.0188331	1.68	0.310959	0.0371667
	WT+alidcarb	68	0.992221	0.0347929	0.00421926	0.0782467	0.0838915	0.0101733	1.67353	0.282641	0.0342752
Fig. 4A-B			sleep fraction			bout frequency			bout length
Replicate		N	mean	Standard deviation	Standard error	mean (bout/h)	Standard deviation (bout/h)	Standard error	mean (min)	Standard deviation (min)	Standard error
R1	flp-11p::FLP	21	0.610476	0.277731	0.060606	1.98095	1.30982	0.285825	32.2786	44.1693	9.63853
	dmsr-1[FRT exons 2-3 FRT]	3	0.256667	0.254231	0.14678	1.53333	1.28582	0.742369	9.85722	3.19168	1.84271
	flp-11p::FLP; dmsr-1[FRT exons 2-3 FRT]	23	0.611739	0.196484	0.0409697	1.5913	0.825675	0.172165	30.892	22.0451	4.59673
R2	flp-11p::FLP	18	0.360556	0.177581	0.0418562	2.13333	0.848528	0.2	11.4566	6.57927	1.55075
	dmsr-1[FRT exons 2-3 FRT]	15	0.322	0.198033	0.0511319	1.70667	0.69227	0.178743	11.0051	6.79812	1.75527
	flp-11p::FLP; dmsr-1[FRT exons 2-3 FRT]	26	0.781538	0.138324	0.0271276	1.58462	0.855894	0.167855	40.6444	29.3529	5.75658
R3	flp-11p::FLP	22	0.394091	0.155216	0.0330922	1.58182	0.641157	0.136695	17.2423	11.3089	2.41107
	dmsr-1[FRT exons 2-3 FRT]	17	0.194118	0.141953	0.0344287	1.15294	0.634545	0.1539	10.8745	6.61422	1.60419
	flp-11p::FLP; dmsr-1[FRT exons 2-3 FRT]	27	0.634815	0.179559	0.0345561	1.08148	0.468251	0.090115	41.3643	23.8078	4.58181
Fig.4C-E			Bout alignment			peak frequency			Peak alignment
Replicate	Strain	N	GCaMP intensity (A.U.)	Standard deviation (A.U.)	Standard error	peak frequency (peak/h)	Standard deviation (peak/h)	Standard error	GCaMPintensity (A.U.)	Standard deviation (A.U.)	Standard error	sleep fraction	Standard deviation	Standard error
R1	flp-11p::FLP	5	0.961122	0.0430441	0.0192499	1.46667	0.432049	0.193218	0.988733	0.0378889	0.0169444	0.856812	0.117332	0.0524723
	dmsr-1[FRT exons 2-3 FRT]	2	0.93779	#DIV/0!	#DIV/0!	1.1	0.141421	0.1	0.973338	0.00424203	0.00299957	0.880952	0.168359	0.119048
	flp-11p::FLP; dmsr-1[FRT exons 2-3 FRT]	17	0.990442	0.0545994	0.0132423	1.17778	0.459611	0.111472	1.01829	0.053572	0.0129931	0.946766	0.10672	0.0258834
R2	flp-11p::FLP	15	0.941138	0.0323709	0.00835812	1.2	0.377964	0.09759	0.953838	0.0328134	0.00847237	0.923095	0.119446	0.0308409
	dmsr-1[FRT exons 2-3 FRT]	11	0.939336	0.0124331	0.00374873	1.14545	0.297871	0.0898116	0.955422	0.0211268	0.00636996	0.82753	0.216581	0.0653015
	flp-11p::FLP; dmsr-1[FRT exons 2-3 FRT]	19	0.947992	0.0430031	0.00986559	1.12632	0.433131	0.099367	0.957103	0.0388963	0.00892342	0.959569	0.0815485	0.0187085
R3	flp-11p::FLP	16	0.94134	0.0322503	0.00806257	1.41333	0.388893	0.0972234	0.966771	0.0368155	0.00920387	0.605553	0.290379	0.0725947
	dmsr-1[FRT exons 2-3 FRT]	25	0.937441	0.0451027	0.00902053	0.791667	0.393332	0.0786664	0.951323	0.0329213	0.00658426	0.570862	0.278558	0.0557117
	flp-11p::FLP; dmsr-1[FRT exons 2-3 FRT]	11	0.96467	0.0315084	0.00950014	1.66	0.400555	0.120772	1.01596	0.0279339	0.00842238	0.91619	0.117781	0.0355122
Fig.4G		hsp-12.6::mKate2
Replicate	Strain	N	mKate2 intensity (A.U.)	Standard deviation (A.U.)	Standard error
R1	flp-11p::FLP	25	7.70749	2.90405	0.58081
	dmsr-1[FRT exons 2-3 FRT]	25	4.36055	1.91499	0.382998
	flp-11p::FLP; dmsr-1[FRT exons 2-3 FRT]	33	14.6306	4.55548	0.793008
R2	flp-11p::FLP	29	6.81725	3.70602	0.688191
	dmsr-1[FRT exons 2-3 FRT]	23	3.98993	2.22741	0.464447
	flp-11p::FLP; dmsr-1[FRT exons 2-3 FRT]	33	12.1001	3.15724	0.549604
R3	flp-11p::FLP	29	2.45326	1.85844	0.345104
	dmsr-1[FRT exons 2-3 FRT]	13	0.779495	0.475995	0.132017
	flp-11p::FLP; dmsr-1[FRT exons 2-3 FRT]	30	6.89056	2.59784	0.474298
Fig. S1A-B			sleep fraction			bout frequency			bout length
Replicate	Strain	N	mean	Standard deviation	Standard error	mean (bout/h)	Standard deviation (bout/h)	Standard error	mean (min)	Standard deviation (min)	Standard error
R1	N2	15	0.1	0.0512417	0.0132306	1.04286	0.417247	0.107733	5.66429	2.06594	0.533423
	dmsr-7(syb2457)	14	0.117857	0.0426396	0.0113959	1.31429	0.405457	0.108363	5.38571	1.27512	0.34079
R2	N2	9	0.15	0.0696419	0.023214	1.35556	0.517472	0.172491	6.57778	1.98795	0.66265
	dmsr-7(syb2457)	13	0.245385	0.127057	0.0352394	2.01538	0.591391	0.164022	7.04615	2.43776	0.676114
R3	N2	11	0.156364	0.0787747	0.0237515	1.45455	0.552021	0.166441	6.4	2.16656	0.653244
	dmsr-7(syb2457)	13	0.139231	0.0923275	0.025607	1.50769	0.751068	0.208309	5.33846	1.53815	0.426605
Fig. S1C-D			sleep fraction			bout frequency			bout length
Replicate	Strain	N	mean	Standard deviation	Standard error	mean (bout/h)	Standard deviation (bout/h)	Standard error	mean (min)	Standard deviation (min)	Standard error
R1	N2	6	0.121667	0.0549242	0.0224227	0.833333	0.233809	0.0954521	8.53333	3.05003	1.24517
	frpr-8(db1233)	18	0.14	0.0673883	0.0158836	0.966667	0.500588	0.11799	10.2722	5.86042	1.38131
R2	N2	6	0.256667	0.0703325	0.0287131	1.3	0.414729	0.169312	12.2167	3.14606	1.28437
	frpr-8(db1233)	12	0.263333	0.126659	0.0365632	1.36667	0.564613	0.16299	12.55	6.85254	1.97816
Fig. S1E-F			sleep fraction			bout frequency			bout length
Replicate	Strain	N	mean	Standard deviation	Standard error	mean (bout/h)	Standard deviation (bout/h)	Standard error	mean (min)	Standard deviation (min)	Standard error
R1	N2	1	0.34		0	1.2		0	17.2		0
	npr-22(ok1598);npr-4(tm1782);frpr-3(ok3302)	14	0.452857	0.150253	0.0401567	1.82857	0.507526	0.135642	16.5643	9.05	2.41871
R2	N2	1	0.42		0	2.6		0	9.8		0
	npr-22(ok1598);npr-4(tm1782);frpr-3(ok3302)	15	0.216667	0.0877225	0.0226499	1.65333	0.606944	0.156712	7.90667	1.9028	0.491302
R3	N2	9	0.228889	0.154713	0.051571	1.26667	0.640312	0.213437	10.6667	4.96236	1.65412
	npr-22(ok1598);npr-4(tm1782);frpr-3(ok3302)	9	0.311111	0.117414	0.0391381	1.6	0.509902	0.169967	12.7556	7.28185	2.42728
Fig. S2A-B			sleep fraction			bout frequency			bout length
Replicate	Strain	N	mean	Standard deviation	Standard error	mean (bout/h)	Standard deviation (bout/h)	Standard error	mean (min)	Standard deviation (min)	Standard error
R1	N2	35	0.102571	0.0741359	0.0125313	1.17714	0.707558	0.119599	5.00857	1.59085	0.268903
	flp-11(tm2706)	36	0.0347222	0.0259104	0.0043184	0.533333	0.334664	0.0557773	3.93333	1.47532	0.245887
	flp-11(syb5866)	34	0.0394118	0.0247339	0.00424183	0.582353	0.338867	0.0581152	4.15588	1.0529	0.180571
R2	N2	31	0.129355	0.0731635	0.0131406	1.21935	0.616127	0.11066	6.55806	2.28324	0.410082
	flp-11(tm2706)	33	0.0281818	0.016855	0.00293408	0.436364	0.231595	0.0403156	3.99697	1.26429	0.220085
	flp-11(syb5866)	26	0.0453846	0.0336132	0.00659209	0.523077	0.305035	0.0598222	5.34615	2.21472	0.434342
R3	N2	35	0.110286	0.0555976	0.00939771	1.24571	0.518109	0.0875764	5.34857	1.74767	0.295409
	flp-11(tm2706)	34	0.0285294	0.0187701	0.00321905	0.464706	0.229469	0.0393536	3.85882	2.82533	0.48454
	flp-11(syb5866)	33	0.0330303	0.0228425	0.00397637	0.515152	0.291677	0.0507745	3.62727	1.37165	0.238773
Fig. S2C-D			sleep fraction			bout frequency			bout length
Replicate	Strain	N	mean	Standard deviation	Standard error	mean (bout/h)	Standard deviation (bout/h)	Standard error	mean (min)	Standard deviation (min)	Standard error
R1	N2	30	0.145333	0.104839	0.0191409	1.21333	0.655867	0.119744	7.05667	3.80432	0.694571
	flp-25(yum424)	18	0.172778	0.0818036	0.0192813	1.44444	0.611865	0.144218	7.56667	3.79008	0.89333
	flp-13(tm2427)	35	0.185143	0.0918237	0.015521	1.79429	0.585081	0.0988967	6.36571	3.19714	0.540416
R2	N2	24	0.1075	0.0546332	0.0111519	1.05833	0.491596	0.100347	6.65833	2.84741	0.581225
	flp-25(yum424)	30	0.173	0.0927418	0.0169323	1.51333	0.700115	0.127823	6.91	1.78757	0.326365
	flp-13(tm2427)	31	0.140645	0.0877852	0.0157667	1.50323	0.794768	0.142745	5.46452	1.57365	0.282635
R3	N2	36	0.208056	0.105066	0.0175111	1.56111	0.611919	0.101986	8.04444	2.93194	0.488656
	flp-25(yum424)	34	0.217941	0.0924999	0.0158636	1.61176	0.487271	0.0835663	8.15588	3.37641	0.579049
	flp-13(tm2427)	34	0.184412	0.0991843	0.01701	1.73529	0.817566	0.140211	6.63235	2.65521	0.455365
Fig. S3B-C			sleep fraction			bout frequency			bout length
Replicate	Strain	N	mean	Standard deviation	Standard error	mean (bout/h)	Standard deviation (bout/h)	Standard error	mean (min)	Standard deviation (min)	Standard error
R1	nmr-1::SL2::FLP	25	0.2856	0.135588	0.0271175	1.872	0.626844	0.125369	10.292	8.95833	1.79167
	dmsr-1[FRT exons 2-3 FRT]	9	0.262222	0.125875	0.0419582	1.66667	0.447214	0.149071	9.12222	2.83054	0.943513
	dmsr-1[FRT exons 2-3 FRT];nmr-1::SL2::FLP	25	0.288	0.1252	0.02504	1.856	0.617846	0.123569	9.784	4.05439	0.810878
R2	nmr-1::SL2::FLP	14	0.173571	0.0876713	0.0234312	1.58571	0.528943	0.141366	6.53571	2.6846	0.71749
	dmsr-1[FRT exons 2-3 FRT]	15	0.231333	0.146427	0.0378074	1.50667	0.613499	0.158405	8.87333	4.55701	1.17662
	dmsr-1[FRT exons 2-3 FRT];nmr-1::SL2::FLP	24	0.23125	0.159981	0.032656	1.6	0.812939	0.16594	9.35	8.64035	1.7637
Fig. S3E-F			sleep fraction			bout frequency			bout length
Replicate	Strain	N	mean	Standard deviation	Standard error	mean (bout/h)	Standard deviation (bout/h)	Standard error	mean (min)	Standard deviation (min)	Standard error
R1	unc-4::SL2::FLP	13	0.141538	0.074816	0.0207502	1.30769	0.700549	0.194297	7.56154	4.62845	1.2837
	dmsr-1[FRT exons 2-3 FRT]	7	0.0942857	0.0403556	0.015253	1.14286	0.472077	0.178429	5.02857	1.27634	0.482412
	dmsr-1[FRT exons 2-3 FRT];unc-4::SL2::FLP	24	0.105417	0.0594159	0.0121282	1.14167	0.56099	0.114512	5.59167	1.56425	0.319302
R2	unc-4::SL2::FLP	17	0.0958824	0.056575	0.0137215	0.882353	0.381175	0.0924484	6.35882	2.57659	0.624915
	dmsr-1[FRT exons 2-3 FRT]	9	0.104444	0.0524669	0.017489	1.2	0.565685	0.188562	5.3	1.32288	0.440959
	dmsr-1[FRT exons 2-3 FRT];unc-4::SL2::FLP	19	0.0705263	0.0320544	0.00735379	0.884211	0.44878	0.102957	5.33158	2.98292	0.68433
Fig. S3G			hsp-12.6::mKate2
Replicate	Strain	N	mKate2 intensity (A.U.)	Standard deviation (A.U.)	Standard error
R1	dmsr-1[FRT exons 2-3 FRT]	20	2.83184	1.89109	0.422861
	unc-47p::FLP	4	0.578345	0.339416	0.169708
	GABAergic KD	36	5.87498	2.4765	0.412751
R2	dmsr-1[FRT exons 2-3 FRT]	22	8.24276	3.27333	0.697877
	unc-47p::FLP	2	4.66808	3.92586	2.776
	GABAergic KD	15	13.2147	5.78055	1.49253
Fig. S3H			hsp-12.6::mKate2
Replicate	Strain	N	mKate2 intensity (A.U.)	Standard deviation (A.U.)	Standard error
R1	dmsr-1[FRT exons 2-3 FRT]	14	3.21757	1.59812	0.427116
	unc-17p::FLP	8	7.09709	2.45706	0.868703
	Cholinergic KD	15	1.87193	1.05575	0.272595
R2	dmsr-1[FRT exons 2-3 FRT]	10	3.30359	1.59812	0.50537
	unc-17p::FLP	9	5.82558	2.06485	0.688283
	Cholinergic KD	12	2.43185	1.05131	0.303488
Fig.S3I			Bout alignment
Replicate	Strain	N	GCaMP intensity (A.U.)	Standard deviation (A.U.)	Standard error
R1	dmsr-1[FRT exons 2-3 FRT]	4	0.810161	0.0609609	0.0304804
	unc-17p::FLP	2	0.739823	0.0144742	0.0102348
	Cholinergic KD	7	0.714279	0.0251234	0.00949574
R2	dmsr-1[FRT exons 2-3 FRT]	4	0.70758	0.047901	0.0239505
	unc-17p::FLP	14	0.738099	0.0298827	0.00798648
	Cholinergic KD	12	0.726524	0.0327353	0.00944986
R3	dmsr-1[FRT exons 2-3 FRT]	8	0.715221	0.0385782	0.0136395
	unc-17p::FLP	9	0.716682	0.0383771	0.0127924
	Cholinergic KD	5	0.72677	0.0372857	0.0166747
Fig. S3J-L			Bout alignment			sleep fraction			Average speed
Replicate	Strain	N	GCaMP intensity (A.U.)	Standard deviation (A.U.)	Standard error	mean	Standard deviation	Standard error	mean Speed (µm/s)	Standard deviation (µm/s)	Standard error
R1	WT+H2O	67	0.993166	0.0586684	0.00716749	0.129571	0.0916738	0.0111997	5.96026	0.988784	0.120799
	WT+alidcarb	61	0.983794	0.0548951	0.0070286	0.0913107	0.0753513	0.00964774	6.03668	1.01991	0.130586
R2	WT+H2O	70	1.00905	0.0524075	0.0062639	0.162967	0.0846829	0.0101215	5.73735	0.980935	0.117244
	WT+alidcarb	68	0.99259	0.0510618	0.00619216	0.0551344	0.0396645	0.00481002	6.74084	0.601504	0.0729431
Fig. S4C			sleep fraction
Replicate	Strain	N	mean	Standard deviation	Standard error
R1	RMEs::FLP	23	0.267826	0.152135	0.0317223
	dmsr-1[FRT exons 2-3 FRT]	23	0.276522	0.0952322	0.0198573
	dmsr-1[FRT exons 2-3 FRT];RMEs::FLP	24	0.217083	0.0862493	0.0176056
R2	RMEs::FLP	21	0.104762	0.0538163	0.0117437
	dmsr-1[FRT exons 2-3 FRT]	21	0.1	0.0689202	0.0150396
	dmsr-1[FRT exons 2-3 FRT];RMEs::FLP	20	0.0705	0.0574433	0.0128447
R3	RMEs::FLP	23	0.171304	0.0906694	0.0189059
	dmsr-1[FRT exons 2-3 FRT]	22	0.106818	0.0771755	0.0164539
	dmsr-1[FRT exons 2-3 FRT];RMEs::FLP	18	0.151111	0.0952328	0.0224466
Fig. S4D-E			sleep fraction			bout frequency			bout length
Replicate	Strain	N	mean	Standard deviation	Standard error	mean (bout/h)	Standard deviation (bout/h)	Standard error	mean (min)	Standard deviation (min)	Standard error
R1	srx-9::SL2::FLP	11	0.273636	0.193921	0.0584695	1.43636	0.77881	0.23482	11.9071	8.13806	2.45372
	dmsr-1[FRT exons 2-3 FRT]	24	0.258333	0.151447	0.030914	1.31667	0.707517	0.144421	13.1697	6.92209	1.41297
	dmsr-1[FRT exons 2-3 FRT];srx-9::SL2::FLP	28	0.442143	0.197866	0.0373931	1.8	0.860663	0.16265	16.5085	8.76426	1.65629
R2	srx-9::SL2::FLP	17	0.362941	0.152306	0.0369396	1.58824	0.729625	0.17696	14.8162	6.3063	1.5295
	dmsr-1[FRT exons 2-3 FRT]	19	0.261579	0.148633	0.0340988	1.28421	0.615777	0.141269	13.1018	6.7751	1.55431
	dmsr-1[FRT exons 2-3 FRT];srx-9::SL2::FLP	30	0.452667	0.183283	0.0334627	2.34	1.09689	0.200264	13.4557	8.17869	1.49322
R3	srx-9::SL2::FLP	18	0.273889	0.16596	0.0391172	1.25556	0.702284	0.16553	12.9344	5.92071	1.39552
	dmsr-1[FRT exons 2-3 FRT]	14	0.151429	0.0942058	0.0251775	0.9	0.405728	0.108435	9.89024	4.88228	1.30484
	dmsr-1[FRT exons 2-3 FRT];srx-9::SL2::FLP	25	0.3772	0.179502	0.0359004	1.84	1.23153	0.246306	18.0367	20.5701	4.11402
Fig. S4F-H			Bout alignment			Peak frequency			Peak alignment
Replicate	Strain	N	GCaMP inensity (A.U.)	Standard deviation (A.U.)	Standard error	peak frequency (peak/h)	Standard deviation (peak/h)	Standard error	GCaMPintensity (A.U.)	Standard deviation (A.U.)	Standard error	sleep fraction	Standard deviation	Standard error
R1	srx-9::SL2::FLP	5	0.721899	0.0212626	0.00950893	0.6	0.357771	0.16	0.746362	0.0330401	0.014776	0.691138	0.263349	0.117773
	dmsr-1[FRT exons 2-3 FRT]	12	0.693391	0.0246884	0.00712692	0.769231	0.4151	0.119829	0.721339	0.0265948	0.00767726	0.682365	0.340679	0.0983454
	dmsr-1[FRT exons 2-3 FRT];srx-9::SL2::FLP	22	0.735742	0.0210082	0.00447896	0.913043	0.355866	0.0758708	0.755284	0.0201785	0.00430206	0.864286	0.155595	0.033173
R2	srx-9::SL2::FLP	9	0.721244	0.0354175	0.0118058	1.13333	0.282843	0.0942809	0.74011	0.0286233	0.0095411	0.658472	0.139581	0.0465271
	dmsr-1[FRT exons 2-3 FRT]	10	0.702569	0.0245738	0.00777091	0.9	0.270801	0.0856349	0.721481	0.0273707	0.00865536	0.828265	0.274742	0.086881
	dmsr-1[FRT exons 2-3 FRT];srx-9::SL2::FLP	17	0.74239	0.0293054	0.00710759	1.47059	0.40584	0.0984306	0.763219	0.0315637	0.00765531	0.882504	0.118243	0.0286782
R3	srx-9::SL2::FLP	6	0.718472	0.0278276	0.0113606	1	0.374166	0.152753	0.740699	0.0345763	0.0141157	0.697007	0.169288	0.0691114
	dmsr-1[FRT exons 2-3 FRT]	10	0.710267	0.0268477	0.00848998	0.977778	0.307318	0.0971825	0.737651	0.0275456	0.00871067	0.81906	0.162833	0.0514925
	dmsr-1[FRT exons 2-3 FRT];srx-9::SL2::FLP	11	0.711433	0.0370745	0.0111784	1.12	0.500666	0.150957	0.730129	0.0279667	0.00843227	0.89123	0.144855	0.0436755
Fig. S4I			hsp-12.6::mKate2
Replicate	Strain		mKate2 intensity (A.U.)	Standard deviation (A.U.)	Standard error
R1	srx-9::SL2::FLP	5	1.46871	1.00803	0.450803
	dmsr-1[FRT exons 2-3 FRT]	12	0.706553	0.559582	0.161537
	dmsr-1[FRT exons 2-3 FRT];srx-9::SL2::FLP	22	1.93514	1.10752	0.236125
